# Supplementary material for: Development of an upper limb muscle strength rehabilitation assessment system using particle swarm optimisation
Source: Front Bioeng Biotechnol. 2025 Jul 9;13:1619411. doi: 10.3389/fbioe.2025.1619411 (PMC12283662; doi:10.3389/fbioe.2025.1619411)
Supplement: Supplementary file 1 [file Table1.xlsx]

## Sheet: Sheet1
Anterior Deltoid iEMG	Lateral Deltoid iEMG	Posterior Deltoid iEMG	Anterior Deltoid RMS	Lateral Deltoid RMS	Posterior Deltoid RMS	Anterior Deltoid Median	Lateral Deltoid Median	Posterior Deltoid Median	Anterior Deltoid abs_mav	Lateral Deltoid abs_mav	Posterior Deltoid abs_mav	GyroX	GyroY	GyroZ	AccX	AccY	AccZ	roll	pitch	yaw	output
75.286	75.279	34.903	154.215	131.062	58.749	32	71	36	96.927	96.928	44.939	78.09	67.67	85.87	0	0	0.64	57.26	69.82	61.35	2.4
82.788	101.373	29.84	169.053	175.918	46.234	28	83	35	104.981	128.551	37.841	57.07	79.75	32.78	0	0.19	0.16	62.98	53.76	41.81	2.3
101.911	138.717	43.7	201.696	219.146	57.242	17	84	38	102.983	140.181	44.161	54.89	83.75	49.5	0	0.39	0.32	37.57	56.15	57.81	3.3
169.491	179.724	48.786	267.126	278.943	67.378	43	32	25	153.792	162.029	43.986	75.39	62.77	72.87	0	0.68	0.39	93.4	97.45	65.24	3.6
144.092	160.767	42.341	289.998	295.682	71.933	88	144	39	195.125	217.686	57.337	52.66	92.47	71.42	0	0.35	0.46	104.07	84.45	95.15	3.5
137.549	138.683	35.244	275.863	258.598	60.582	28	105	28	163.584	164.929	41.912	187.82	216.34	194.06	0.77	1.32	2	47.19	96.4	184.18	3.5
149.195	168.231	51.71	314.09	305.027	84.484	56	147	59	197.74	222.978	68.547	86.64	128.35	99.63	0.88	1.1	0.35	51.81	71.38	104.49	4.3
138.686	173.15	64.44	242.072	257.547	78.118	24	71	50	128.081	159.887	59.509	87.63	31.85	46.45	0.87	1.12	0.37	9.07	88.43	44.85	3.4
169.418	197.567	57.172	334.64	335.207	91.898	45	185	63	207.237	241.678	69.947	30.34	45.42	38.7	0.93	1.07	0.45	69.61	75.93	56.73	4.3
83.978	126.153	52.913	193.192	235.566	85.941	5	47	39	95.108	142.882	59.929	92.98	80.79	90.98	0.94	1.36	0.48	79.4	80.61	90.59	2.5
133.545	173.782	50.081	288.85	306.031	88.244	29	139	44	163.817	213.195	61.446	86.81	26.69	47.93	0.89	1.03	0.57	59.34	68.78	69.5	3.4
165.953	213.466	70.138	286.894	302.766	89.803	34	148	54	169.897	218.553	71.812	71.35	60.43	122.8	0.89	1.01	0.51	58.35	80.71	91.35	3.5
152.256	187.25	68.435	301.915	324.815	104.966	39	124	51	167.407	205.912	75.252	36	38.21	44.61	1	1.08	0.47	89.82	111.35	110.37	3.7
153.083	158.648	88.423	253.013	248.881	103.535	42	86	79	156.178	161.861	90.22	109.57	80.64	112.11	1.04	1.18	1.02	45.76	82.07	75.06	3.5
173.568	184.216	112.334	339.229	327.528	155.987	85	154	148	232.235	246.478	150.324	38.93	28.57	58.39	1.05	1.32	0.54	14.81	84.8	62.56	3.5
76.674	64.623	28.031	119.859	111.697	52.404	83	41	16	92.927	78.322	33.977	29.66	37.93	12.51	0.65	0	1.09	33.86	56.13	52.36	2.3
90.784	70.366	26.622	130.051	109.517	44.443	82	46	12	100.403	77.824	29.443	134.54	157.31	25.22	0.71	0.38	1.18	64.26	92.07	4.2	2.5
82.806	91.796	38.741	134.155	144.89	69.236	73	52	15	94.205	104.435	44.075	101.76	45.76	79.35	0.42	0	0.7	111.11	94.65	102.59	2.5
68.063	64.552	22.959	105.55	103.635	40.898	47	33	9	74.817	70.961	25.234	39.96	66.7	48.22	0.66	0	0.97	22.93	51.58	25.78	2.3
68.907	50.019	19.074	97.973	69.25	29.688	46	31	7	68.168	49.485	18.868	22.42	25.35	21.38	0.18	0	0.99	45.8	67.23	52.78	2.3
52.451	42.231	15.392	82.736	65.181	24.692	31	24	7	55.729	44.87	16.355	86.71	33.78	28.37	0.46	0	0.94	31.01	44.15	30.52	2.2
88.84	132.4	55.245	145.557	219.605	99.258	103	120	45	112.43	167.56	69.915	66.72	50.05	95.58	0.29	0.49	0.6	107.68	136.36	119.73	2.8
70.078	139.861	48.991	115.88	208.948	83.131	54	98	28	79.454	158.587	55.546	29.95	45.2	44.94	0	0.4	0.4	93.8	100.25	110.3	2.6
54.554	69.634	27.979	92.233	104.493	46.541	15	60	17	59.987	76.563	30.765	26.31	31.26	24.68	0.15	0	0.37	17.65	65.15	27.19	2.3
90.595	94.332	32.632	130.722	145.988	51.268	29	33	14	90.769	94.516	32.696	22.3	54.45	54.44	0.06	0.03	0.27	90.49	86.97	53.45	2.5
89.483	117.572	47.055	137.157	189.563	73.314	69	86	31	100.93	132.62	53.081	80.91	58.98	65.61	0.26	0.86	0.23	169.2	100.42	58.72	2.6
77.295	110.899	41.397	137.049	199.91	78.778	38	70	22	89.536	128.455	47.951	22.71	40.18	30.1	0.08	1.1	0.19	151.29	120.64	142.51	2.7
107.444	123.108	52.191	176.458	180.731	75.243	18	93	31	109.907	125.93	53.389	37.27	46.61	41.07	0	1.07	0.34	139.48	134.35	157.19	2.8
191.255	142.113	105.382	182.09	127.06	102.284	82	54	24	123.822	92.007	68.288	55.93	110.23	31.81	1.07	0.12	1.29	96.84	84.33	97.87	3.5
63.56	18.537	4.38	122.578	30.453	8.451	4	14	2	73.925	21.561	5.094	168.97	135.47	84.61	1.18	0.33	1.16	19.83	86.97	47.48	2.5
65.087	25.776	5.901	130.307	45.107	12.83	4	14	3	76.309	30.215	6.916	185.95	85.27	57.39	1.19	0.26	1.24	104.71	89.02	94.41	2.5
60.748	20.398	7.282	131.018	34.827	16.484	6	12	4	66.529	22.335	7.974	98.57	94.58	45.97	1.28	0.09	1.12	1.14	94.15	6.85	2.6
56.08	26.894	5.598	99.277	34.377	8.022	5	17	4	55.016	26.386	5.493	31.22	56.69	16.84	0	0.18	0	44.14	65.14	71.87	2.3
126.821	64.632	57.759	116.012	53.592	40.288	37	29	39	83.99	42.801	38.251	73.39	41.75	37.58	0	0	0.33	102.32	94.87	77.12	3.5
137.066	78.011	88.626	117.265	61.962	62.323	37	38	58	90.047	51.251	58.225	61.82	35.4	22.63	0.19	0	0.65	103	127.51	132.67	3.7
125.052	62.481	136.773	117.007	59.583	89.31	25	20	93	79.108	39.526	86.527	41	23.5	19.97	0	0	0.38	115.44	95.86	96.12	3.5
91.951	60.157	139.443	94.536	52.266	97.061	20	31	95	59.874	39.173	90.796	36.76	11.75	20.01	0	0	0.38	41.07	41.84	38.03	3.3
127.003	74.616	132.369	122.089	67.569	91.711	23	28	92	82.374	48.397	85.859	116.33	54.98	47.71	0.26	0.17	0.44	133.38	138.23	166.86	3.7
254.671	177.091	183.296	220.831	166.334	150.492	191	124	120	187.605	130.461	135.034	32.06	52.41	26.78	0.99	0.19	0.38	44.53	131.21	16.59	4.6
204.64	145.959	163.022	186.69	138.906	128.464	148	86	106	143.974	102.689	114.694	154.9	51.6	67.79	1.01	0.26	0.39	169.52	180	219.97	4
96.645	38.462	30.817	167.004	67.543	43.03	131.5	39	39	124.255	49.45	39.626	250.69	248.13	250.92	0.9	0	1.12	19.93	78.14	34.06	2.4
115.016	74.782	43.003	206.286	122.005	71.148	162	87	46	160.592	104.421	60.049	47.47	58.36	30.66	1.02	0.13	1.2	38.2	78.05	6.12	3.4
112.443	126.435	50.734	208.668	211.797	89.865	146	202	74	156.589	176.062	70.642	28.93	55.03	11.58	0.74	0.28	1.16	20.72	37.95	1.36	4.2
106.372	115.473	71.258	186.089	225.646	139.919	110	67	19	134.58	146.095	90.155	67.78	119.57	48.71	0.04	0.27	1.22	3.5	113.63	37.02	2.7
111.266	55.836	14.683	179.099	80.244	28.056	108	49.5	7	127.308	63.891	16.8	11.54	18.44	16.44	0.24	0.064	1.01	27.72	31.23	27.34	3.2
190.07	123.327	26.579	220.286	156.954	36.9	174	79	16	176.589	114.599	24.702	15.25	41.77	28.71	0.26	0.82	1.04	123.67	120.04	102.8	3.7
162.133	171.169	60.027	191.444	216.51	73.148	170	117	41	155.272	163.929	57.489	13.09	25.17	26.71	0.21	0.78	0.9	110.97	106.14	84.12	3.6
90.603	26.087	13.73	74.926	26.683	8.479	39	3	7	53.759	15.478	8.146	12.87	9.7	8.52	0.31	0.97	0	12.43	35.24	34.66	2.2
182.728	140.412	16.618	159.342	133.184	19.818	89	39	3	117.179	90.043	10.657	70	223.47	56.1	0.29	0.85	0.64	50	130.43	18.24	3.7
115.574	96.994	8.741	101.837	89.333	7.494	33	12	4	65.803	55.224	4.977	107.31	87.39	59.09	0.23	1.13	0.22	34.36	60.19	69.87	3.3
152.763	125.847	52.274	129.095	123.337	68.776	49	15	1	87.454	72.045	29.925	102.29	50.35	48.55	0.18	1.08	0.51	139.18	133.89	149.4	2.7
132.6	161.359	20.764	143.851	158.755	27.936	12	36	1	85.431	103.968	13.378	28.97	37.98	24.53	0	0.94	0.66	67.03	104.4	65.07	3.5
81.967	97.826	35.53	99.859	79.188	27.041	7	43	17	52.612	62.775	22.799	14.46	44.2	31.15	0	0	0.02	94.84	87.87	94.4	2.5
123.653	114.645	50.548	118.991	81.243	35.143	13	45	21	68.961	63.933	28.187	8.68	31.76	27.19	0	0	0	42.95	43.51	52.06	3.2
74.215	108.997	34.676	79.285	75.884	23.409	7	43	14	40.787	59.904	19.057	11.09	25.79	29.71	0	0	0.03	78.46	75.74	80.38	2.4
128.14	115.272	52.166	144.259	92.665	42.523	16	46	19	79.334	71.369	32.298	16.05	27.85	17.09	0.76	0	0	87.29	96.65	75.69	2.5
147.252	106.609	52.024	157.198	86.544	42.421	17	43	22	93.959	68.027	33.196	11.13	23.32	9.97	0.86	0.01	0	39.23	48.08	13.9	3.3
131.153	131.014	53.454	130.811	97.726	38.67	11	45	22	72.477	72.4	29.539	16.72	20.94	14.52	0.77	0	0	56.4	67.68	61.23	3.4
143.165	114.826	46.171	140.714	94.11	37.323	30	39	18	85.921	68.92	27.714	22.15	16.09	24.15	0.63	0	0	73.57	74.11	77.06	3.4
163.656	118.508	54.186	168.749	101.333	47.679	47	59	26	107.97	78.179	35.746	80.93	38.78	37.34	0.92	0.94	0.2	110.28	100.94	84.47	3.6
183.073	112.723	54.395	186.864	99.897	44.697	48	47	27	119.844	73.788	35.604	24.61	25.43	31.2	0.9	1.03	0.17	135.48	126.84	129.46	3.7
279.696	140.52	70.563	271.213	127.93	67.209	115	57	39	191.312	96.117	48.265	46.39	18.21	40.48	0.96	1.03	0.36	69.25	90.83	53.16	4.5
203.053	163.637	54.782	202.641	141.664	52.114	79	93	28	140.913	113.559	38.017	12.58	16.13	17.8	0.48	0	0	47.56	59.48	40.16	4.3
275.886	170.766	66.989	287.161	158.658	73.896	66	68	19	182.77	113.139	44.382	48.12	47.29	41.75	1.07	1.18	0.4	7.23	115.61	28.82	4.6
390.128	235.39	122.652	378.423	210.034	126.703	180	142	49	278.585	168.091	87.586	250.69	203.37	219.39	1.13	2	0.82	46.31	173.76	21.15	5
347.694	221.057	116.009	363.044	219.196	138.582	122	92	39	246.383	156.647	82.207	40.2	18.98	29.46	1.02	1.09	0.34	10.24	158.88	38.92	4.9
246.413	103.02	38.235	192.086	99.872	28.115	142	35	20	160.491	67.102	24.905	16.74	9.85	8.67	0.29	0	0	1.44	94.37	14.22	4.5
275.161	133.531	44.854	194.278	97.717	28.496	118	52	20	152.832	74.16	24.914	68.03	20.82	20.03	0.22	0	0.07	20.75	98.19	14.01	4.5
274.906	120.081	100.356	204.397	122.857	65.534	155	25	65	168.553	74.065	61.536	24.17	16.08	16.48	0.38	0	0.12	1.71	90.62	15.96	4.5
245.423	121.015	103.191	191.07	130.063	71.599	138	26	73	159.781	78.783	67.192	44.38	24.42	16.41	0.45	0	0	3.64	142.33	18.89	3.8
135.822	35.843	5.88	122.648	32.866	3.913	25	5	3	77.488	20.449	3.355	22.86	18.7	21.39	0.96	0	0.01	34.2	89.94	8.21	2.5
146.207	65.241	10.946	135.964	63.661	12.803	56	14	3	93.435	41.693	6.995	22.32	27.6	32.52	1.04	0	0.15	45.84	121.25	17.24	2.6
177.749	74.292	7.093	162.465	60.279	6.274	15	9	2	92.922	38.841	3.708	20.76	39.37	33.93	1.05	0	0.08	50.15	120.05	22.48	2.7
133.26	43.27	11.166	135.054	44.803	7.891	3	2	6	76.141	24.721	6.38	16.09	24.39	20.11	0.88	0	0	41.21	89.11	15.2	2.5
162.026	73.343	10.847	163.489	75.654	12.108	3	3	2	92.366	41.807	6.183	16.77	13.83	15.1	0.46	0	0	46.58	109.78	16.19	2.6
127.184	81.019	12.737	127.759	86.564	14.718	0	1	1	67.186	42.807	6.732	14.6	15.95	22.15	0.52	0	0.04	49.03	95.96	18.97	2.5
155.939	60.296	4.458	143.491	59.346	5.314	26	4	1	91.565	35.406	2.618	24.9	16.33	20.97	0.44	0	0.14	17	98.2	14.79	2.6
157.833	78.448	15.313	153.302	80.353	18.331	2	3	3	84.115	41.808	8.161	11.87	13.69	24.28	1.05	0	0.22	50.99	119.62	16.86	2.6
225.589	56.412	18.866	219.726	49.462	14.11	28	14	7	129.794	32.459	10.856	111.3	143.01	64.16	0.26	0	0.42	9.28	100.59	3.58	3.6
170.211	120.2	36.277	176.612	108.389	30.158	2	31	7	90.374	63.822	19.262	66.97	47.61	66.07	0.37	0.28	0.55	2.61	111.23	23.68	3.6
179.937	123.235	35.35	172.698	110.533	25.574	6	36	12	96.337	65.981	18.927	36.19	44.9	38.85	0	0	0.33	9.56	96.33	18.03	3.5
184.763	118.664	27.357	173.071	84.586	18.784	22	47	12	101.096	64.93	14.969	26.93	17.51	18.31	0.25	0.1	0.19	3.62	100.74	6.06	3.5
271.208	121.983	37.906	214.033	101.605	25.802	115	39	17	153.521	69.05	21.457	40.91	28.72	68.12	0.43	0.31	0.2	21.99	161.16	30.18	3.9
213.074	99.656	23.64	184.747	82.593	18.741	59	31	7	113.47	53.071	12.589	31.24	52.67	75.7	0.42	0.34	1.3	12.52	151.03	25.44	3.8
167.873	88.295	33.232	163.651	85.815	20.6	18	16	16	91.484	48.118	18.109	66.02	38.62	31.54	0	0	0.51	15	103.89	23.36	2.6
114.452	43.445	24.744	108.801	33.848	18.22	28	21	12	70.625	26.806	15.268	20.59	25.75	11.35	0	0	0.14	6.02	43.88	7.05	3.3
90.691	75.419	15.687	87.218	61.874	15.394	6	16	3	46.285	38.491	8.006	76.71	55.14	33.76	0	0	0.34	14.8	91.82	11.77	2.5
100.391	79.95	27.078	102.789	79.645	30.043	6	9	5	56.267	44.81	15.177	45.94	29.72	20.81	0.16	0	0.12	11.64	106.38	21.65	2.6
110.669	93.187	40.097	118.828	99.854	51.806	7	12	7	66.797	56.246	24.202	50.09	30.6	14.05	0.38	0	0.12	13.59	123.11	26.29	2.7
92.937	88.553	35.815	96.82	91.155	43.422	11	17	6	49.349	47.019	19.014	51.71	36.72	25.32	0.55	0	0.16	10	76.45	7.71	2.4
64.621	60.055	30.707	91.892	53.471	28.703	2	19	13	38.622	35.893	18.353	42.57	42.95	22.6	0.39	0	0.08	8.91	57.07	15.69	2.3
146.636	80.703	17.721	108.872	71.468	22.22	43	17	2	82.679	45.503	9.991	30.77	38.54	7.29	0.3	0	0.02	22.46	46.93	4.18	3.3
117.611	46.324	22.749	115.208	49.333	18.868	9	5	7	66.66	26.253	12.891	24.41	36.71	20.82	0.09	0	0.03	15.27	85.53	19.37	2.5
89.612	60.182	26.86	112.082	58.855	20.617	1	13	13	54.63	36.69	16.377	36.79	23.85	14.42	0.04	0	0.06	11.08	65.18	12.22	2.4
118.423	82.13	66.105	132.76	80.262	43.869	0	16	44	71.084	49.305	39.686	93.8	191.6	36.36	0.55	0	0.42	9.21	108.21	22.69	2.6
106.248	96.307	55.481	132.106	80.066	37.559	2	43	31	66.109	59.93	34.524	34.19	38.35	47.53	0.64	0	0.39	13.17	95.31	16.82	2.5
143.139	108.315	72.554	170.88	129.835	53.745	1	17	35	85.889	65.599	43.537	49.9	42.53	30.29	0.77	0	0.45	14.5	136.72	35.25	2.7
118.006	83.178	61.671	153.934	96.34	47.87	0	12	31	71.452	50.365	37.347	50.12	39.28	64.46	0	0	0.48	8.22	121.55	24.72	2.6
128.547	105.444	85.748	153.16	101.796	52.533	0	15	37	68.927	56.54	45.978	47.73	64.41	85.74	0.62	0	0.49	20.73	127.02	27.07	2.7
154.537	107.926	59.03	183.417	131.399	47.97	2	17	26	95.57	66.745	36.507	54.59	44.44	28.1	0.83	0	0.37	20.48	156	27.62	2.8
111.552	110.413	59.704	91.729	101.733	52.474	35	31	22	66.788	66.106	35.746	108.32	49.92	34.29	0.38	0	0.5	28.73	124.2	41.52	2.6
106.615	86.07	34.183	85.347	75.17	24.725	37	25	15	63.289	51.087	20.291	23.41	17.94	42.01	0.4	0	0.47	23.46	123.75	37.39	2.6
108.291	114.124	53.049	100.795	110.503	52.691	39	49	19	71	74.833	34.781	42.16	20.65	28.13	0.52	0	0.26	19.93	128.42	47.79	2.6
125.935	84.052	46.67	99.859	82.11	42.743	57	30	18	79.648	53.158	29.516	34.46	42.05	29.61	0.58	0	0.31	29.45	154.97	38.57	2.8
225.598	37.874	33.705	201.951	38.075	20.673	34	5	17	120.371	20.208	17.985	84.38	23.34	38.77	0.79	0.47	0	9.25	91.57	34.85	3.5
132.184	18.869	17.277	159.916	20.606	11.635	2	4	7	78.044	11.137	10.202	72.79	74.5	102.45	0.4	0.45	0	12.57	63.13	33.41	3.3
112.663	18.975	17.366	122.997	18.52	9.543	3	3	7	55.752	9.39	8.594	29.54	24.49	29	0.69	0.2	0	18.34	58.46	16.35	3.2
242.729	30.362	17.199	220.585	29.065	12.956	83	7	9	150.702	18.789	10.679	102.04	115.66	46.45	0.94	0.63	0	33.43	106.46	19.2	3.6
263.484	52.815	19.409	242.742	58.452	15.173	129	12	11	176.574	35.394	13.007	178.9	31.05	50.03	0.39	0.09	0	27.87	111.12	36.09	3.6
239.536	62.38	28.369	230.429	67.208	22.341	123	20	17	162.86	42.415	19.29	92.02	59.63	32.52	0.61	0	0	27.04	120.63	44.82	3.6
215.676	43.25	25.786	207.075	45.207	16.938	10	6	14	125.922	25.256	15.057	77.51	39.82	28.39	0.68	0	0	30.38	113.05	28.43	3.6
177.677	29.597	17.923	178.112	32.384	13.957	35	6	9	110.602	18.42	11.156	120.41	37.73	51.91	0.49	0	0	10.44	101.73	22.39	2.6
231.601	52.025	26.082	221.588	59.717	19.019	81	7	15	148.578	33.38	16.736	44.67	53.44	28.98	0.49	0	0	25.2	109.15	29.15	3.6
233.762	53.858	19.607	223.009	56.874	15.022	79	9	11	149.867	34.529	12.571	70.21	40.21	27.75	0.45	0	0	36.39	104.89	32.73	3.6
118.719	106.152	69.577	124.108	73.252	44.423	15	62	41	74.293	66.425	43.544	15.48	15.66	19.35	0	0	0.38	18.31	88.4	24.05	2.5
258.343	177.592	64.749	206.961	152.897	53.067	103	60	29	154.518	106.223	38.728	29.05	119.18	61.34	0.4	0	0.7	26.53	107.93	34.73	3.6
219.504	147.381	56.214	203.213	169.545	56.173	95	36	21	149.038	100.066	38.17	40.74	29.69	24.89	0	0	0.3	13.17	68.26	18.98	3.3
131.873	130.151	18.513	149.905	99.708	18	28	62	7	84.785	83.681	11.902	22.87	18.78	21.6	0	0	0.37	8.91	62.92	25.04	2.3
149.52	66.723	17.402	133.133	62.919	13.661	56	21	9	97.804	43.674	11.384	62.29	27.38	18.12	0	0	0.44	14.22	61.12	14.75	2.3
219.294	117.721	27.852	192.206	117.306	29.06	103	31	10	146.822	78.822	18.647	39.06	10.31	19.91	0.24	0	0.48	9.68	90.9	26.77	3.5
274.811	143.705	55.951	274.245	163.254	55.458	112	29	25	191.722	100.255	39.035	24.65	19.38	20.1	0.35	0	0.27	27	122.61	40.17	3.7
256.288	125.366	54.503	232.822	131.427	41.778	125	35	32	174.681	85.496	37.15	13.78	21.31	19.59	0.3	0	0.25	22.17	123.16	42.65	3.7
321.564	151.037	71.414	273.065	152.759	53.506	195	52.5	43	219.173	103.143	48.677	16.02	14.52	18.24	0.53	0	0.15	26.68	134.88	40.13	3.8
335.739	181.776	75.613	301.012	191.696	63.299	147	68	39	232.32	125.84	52.323	25	19.92	32.32	0.7	0	0.31	31.04	144.99	47.43	3.8
210.268	95.719	31.679	186.382	86.285	24.852	103	41	20	149.362	67.987	22.519	31.93	16.56	15.24	0.11	0	0.26	16.48	78.15	25.25	3.4
201.156	94.539	44.386	172.94	62.584	28.729	53	53	27	120.282	56.533	26.542	157.19	79.31	60.48	1.46	1.04	0.18	7.36	89.59	0.98	3.5
197.707	97.925	50.83	182.214	82.907	40.821	99	52	37	138.648	68.675	35.97	63.76	44.3	25.9	1.13	0.22	0.94	22.5	88.97	7.77	3.5
187.282	88.031	70.163	158.724	80.87	55.869	63	41	37	124.975	58.942	46.821	43.3	38.02	18.03	1.08	0.11	0.92	21	109.93	11.17	2.6
165.999	62.732	46.169	152.745	55.976	43.012	71	35	27	116.26	44.015	33.374	39.47	27.66	15.85	1.09	0.15	0.97	16.81	96.29	12.39	2.5
101.425	79.767	57.118	89.077	60.337	44.405	37	47	29	67.928	53.425	38.249	15.09	22.37	6.97	1.06	0.07	0.78	5.9	46.89	2.25	2.2
168.293	66.786	65.5	151.21	56.216	52.78	63	36	41	117.878	46.785	45.885	29.24	39.7	14.39	1.11	0.16	0.92	16.83	70.67	7.04	2.4
165.021	67.277	52.075	153.409	57.307	44.391	59	39	37	118.21	48.191	37.394	116.26	30.56	14.08	1.21	0.27	0.92	18.08	77.86	8.81	2.4
139.085	70.595	83.014	131.402	59.163	59.157	47	36	57	94.529	47.98	56.422	26.84	28.34	15.12	1.14	0.24	0.84	24.89	63.89	14.38	2.3
147.856	93.136	72.415	137.586	79.654	53.598	41	45	44	99.639	62.767	48.798	159.06	41.18	30.01	1.14	0.11	0.86	26.06	79.8	16.51	2.4
178.94	110.42	76.608	171.425	108.74	60.035	54	45	48	126.695	78.182	54.292	216.08	74.98	24.74	1.16	0.16	0.87	12.04	114.56	18.24	2.6
188.489	77.605	63.215	176.601	72.698	48.375	55	37	42	133.276	54.928	44.701	124.06	9.04	11.01	1.06	0.49	0	19.48	73.34	10.98	3.4
231.75	86.967	82.709	209.572	74.995	66.364	109	52	60	169.19	63.532	60.384	40.35	4.62	12.61	1.09	0.39	0.05	13.41	68.55	7.15	4.4
257.546	119.683	85.784	228.185	107.138	69.978	166	66	55	190.4	88.481	63.421	23.61	2.6	3.17	1.3	0.54	0.12	19.86	84.37	10.06	4.5
192.006	105.587	70.619	180.597	93.254	56.689	67	60	51	140.77	77.414	51.776	134.06	51	43.89	1.05	0.52	0.47	46.72	99.76	6.03	3.6
210.624	123.372	53.056	181.873	93.245	39.104	77	73	37	143.587	84.107	36.565	24.08	4.69	3.29	1.05	0.36	0.1	15.34	70.43	7.76	4.4
281.446	147.101	42.114	238.299	121.247	36.422	225	95	29	209.585	109.545	31.362	22.55	12.46	5.11	1.06	0.48	0.09	16.34	85.3	10.67	4.5
176.352	139.982	98.329	155.512	99.101	67.338	50	95	67	116.576	92.6	65.002	16.44	3.53	3.84	1.05	0.49	0.04	14.93	60.42	9.76	3.3
203.715	112.366	102.439	187.909	88.571	76.505	101	81	75	147.175	91.319	74.012	27.45	8.85	3.72	1.04	0.51	0.21	19.56	74.52	10.56	4.4
276.06	70.389	69.79	216.042	62.328	49.97	188	33	41	178.544	45.531	45.195	28.12	4.9	4.98	1.05	0.62	0.08	21.38	88.34	11.49	4.5
252.816	160.197	97.898	203.483	113.918	66.56	74	108	54	160.207	101.533	62.039	14.81	5.1	8.61	1.04	0.56	0.19	19.59	88.04	11.62	4.5
